# Supplementary material for: Enhanced Anti-Skin-Aging Activity of Yeast Extract-Treated Resveratrol Rice DJ526
Source: Molecules. 2022 Mar 17;27(6):1951. doi: 10.3390/molecules27061951 (PMC8954687; doi:10.3390/molecules27061951)
Supplement: Supplementary file 1 [file molecules-27-01951-s001.zip]

Archive with 1 entries (1 files):
- molecules-1618743-supplementary.pdf
